# Supplementary material for: Association of Radiation Dose to the Amygdala–Orbitofrontal Network with Emotion Recognition Task Performance in Patients with Low-Grade and Benign Brain Tumors
Source: Cancers (Basel). 2023 Nov 23;15(23):5544. doi: 10.3390/cancers15235544 (PMC10705220; doi:10.3390/cancers15235544)
Supplement: Supplementary file 1 [file cancers-15-05544-s001.zip]

Archive with 1 entries (1 files):
- cancers-2674709-supplementary.pdf
